# Supplementary material for: Cross-species conserved miRNA as biomarker of radiation injury over a wide dose range using nonhuman primate model
Source: PLoS One. 2024 Nov 21;19(11):e0311379. doi: 10.1371/journal.pone.0311379 (PMC11581275; doi:10.1371/journal.pone.0311379)
Supplement: S2 Fig — A. Venn diagram showing the sub-clusters that were conserved and unique to the groups as defined in Fig 3A–3D, respectively. The underlined miRNAs were those which emerged most connected in Fig 3B or 3D. B. Venn diagram showing the sub-clusters that were conserved and unique to the groups as defined in Fig 4A–4D, respectively. The underlined miRNAs were those which emerged most connected in Fig 4B or 4D. (ZIP) [file pone.0311379.s002.zip]

Archive with 2 entries (2 files):
- S2A_Fig.pdf
- S2B_Fig.pdf
