# Supplementary material for: Cross-species conserved miRNA as biomarker of radiation injury over a wide dose range using nonhuman primate model
Source: PLoS One. 2024 Nov 21;19(11):e0311379. doi: 10.1371/journal.pone.0311379 (PMC11581275; doi:10.1371/journal.pone.0311379)
Supplement: S1 Table — B. List of 176 miRNAs’ log2 fold change values that emerged significantly expressed in at least one of the 15 analysis models using all dependent and independent variables. C. cnvd-miRNA: A display of the homologue sequences conserved between humans and NHPs. (ZIP) [file pone.0311379.s004.zip]

Archive with 3 entries (3 files):
- S1A_Table.pdf
- S1B_Table.pdf
- S1C_Table.pdf
