# Supplementary material for: Cross-species conserved miRNA as biomarker of radiation injury over a wide dose range using nonhuman primate model
Source: PLoS One. 2024 Nov 21;19(11):e0311379. doi: 10.1371/journal.pone.0311379 (PMC11581275; doi:10.1371/journal.pone.0311379)
Supplement: S3 Table — B. Correlation matrix of 11 networks that were significantly regulated by RD*TSI. Pearson correlation was calculated across radiation doses at 6-day post-TBI. C. Male vs. female correlation matrix of 7 networks that were significantly regulated by sex*RD*TSI. Pearson correlation was calculated across radiation doses and TSI. (ZIP) [file pone.0311379.s006.zip]

Archive with 3 entries (3 files):
- S3A_Table.pdf
- S3B_Table.pdf
- S3C_Table.pdf
