# Supplementary material for: Cross-species conserved miRNA as biomarker of radiation injury over a wide dose range using nonhuman primate model
Source: PLoS One. 2024 Nov 21;19(11):e0311379. doi: 10.1371/journal.pone.0311379 (PMC11581275; doi:10.1371/journal.pone.0311379)
Supplement: S4 Table — B. RSBMR results: List of potential panels that can predict RRiF with AUC >0.82. (ZIP) [file pone.0311379.s007.zip]

Archive with 2 entries (2 files):
- S4A_Table.pdf
- S4B_Table.pdf
